# Supplementary material for: Study of the Female Sex Survival Advantage in Melanoma—A Focus on X-Linked Epigenetic Regulators and Immune Responses in Two Cohorts
Source: Cancers (Basel). 2020 Jul 28;12(8):2082. doi: 10.3390/cancers12082082 (PMC7464825; doi:10.3390/cancers12082082)
Supplement: Supplementary file 1 [file cancers-12-02082-s001.zip]

Archive with 3 entries (2 files):
- Supplementary/
- Supplementary/Emran et al_Supplementary_Cancers.docx
- Supplementary/Gene Lists_Top3_Down_GSEA_KDM6Ahigh vs low.xlsx
