# Supplementary material for: Study of the Female Sex Survival Advantage in Melanoma—A Focus on X-Linked Epigenetic Regulators and Immune Responses in Two Cohorts
Source: Cancers (Basel). 2020 Jul 28;12(8):2082. doi: 10.3390/cancers12082082 (PMC7464825; doi:10.3390/cancers12082082)
Supplement: Supplementary file 1 [file cancers-12-02082-s001.zip › Supplementary/Gene Lists_Top3_Down_GSEA_KDM6Ahigh vs low.xlsx]

## Sheet: HALLMARK_ALLOGRAFT_REJECTION
GENE Symbol	RANK IN GENE LIST	RANK METRIC SCORE	RUNNING ES	CORE ENRICHMENT
PTPRC	178	8.0839	0.00549746	Yes
TLR1	201	7.98929	0.0170534	Yes
SOCS5	251	7.75467	0.0271703	Yes
JAK2	258	7.72119	0.0389456	Yes
NCK1	363	7.39415	0.0463136	Yes
GALNT1	523	6.94907	0.0508011	Yes
FYB1	644	6.69999	0.0564525	Yes
ST8SIA4	656	6.68012	0.066409	Yes
GPR65	757	6.47069	0.0724993	Yes
TRAT1	767	6.45327	0.0821824	Yes
STAT4	771	6.44942	0.0920982	Yes
CD3G	790	6.41423	0.101363	Yes
IL2RA	830	6.34522	0.109684	Yes
CD28	858	6.29501	0.118405	Yes
IRF8	907	6.21128	0.12616	Yes
ACVR2A	1056	5.99598	0.129602	Yes
GCNT1	1152	5.86736	0.134953	Yes
ABCE1	1200	5.8075	0.142119	Yes
CCR2	1236	5.75932	0.149688	Yes
F2R	1243	5.74999	0.158396	Yes
UBE2D1	1274	5.71867	0.166101	Yes
CD80	1289	5.69873	0.174411	Yes
IL7	1317	5.65339	0.182134	Yes
CD1D	1368	5.58763	0.188839	Yes
SRGN	1418	5.52212	0.195482	Yes
BCL10	1430	5.50899	0.203616	Yes
CD40LG	1535	5.39633	0.207876	Yes
TLR6	1658	5.26593	0.211216	Yes
LYN	1778	5.12911	0.214463	Yes
HIF1A	1781	5.12689	0.222361	Yes
STAT1	1850	5.05845	0.227527	Yes
GLMN	1868	5.03765	0.234689	Yes
EREG	1873	5.03358	0.242362	Yes
TLR3	1892	5.01707	0.249452	Yes
NLRP3	1997	4.93227	0.25299	Yes
HLA-DOA	2043	4.89047	0.258809	Yes
ITK	2055	4.87667	0.265959	Yes
CXCL9	2065	4.8661	0.273173	Yes
RPS3A	2085	4.83855	0.279946	Yes
IL15	2221	4.71685	0.281915	Yes
CRTAM	2243	4.69732	0.288388	Yes
CCR5	2348	4.60939	0.291423	Yes
MAP3K7	2354	4.60445	0.298389	Yes
EIF3J	2368	4.59267	0.305018	Yes
ABI1	2424	4.52485	0.30987	Yes
IL2	2510	4.45226	0.313417	Yes
HLA-DOB	2521	4.44451	0.319934	Yes
HDAC9	2531	4.43736	0.326481	Yes
CTSS	2535	4.43441	0.333261	Yes
TLR2	2651	4.34495	0.335447	Yes
IGSF6	2733	4.2809	0.338886	Yes
FAS	2814	4.22714	0.342281	Yes
IL12B	2827	4.21682	0.348365	Yes
LY75	2859	4.19528	0.353659	Yes
CD96	2866	4.18992	0.35994	Yes
CD86	2879	4.17731	0.365962	Yes
FASLG	2916	4.13445	0.370963	Yes
GBP2	2954	4.10375	0.375877	Yes
EIF3A	2957	4.10039	0.382177	Yes
INHBA	2988	4.0731	0.387322	Yes
CD2	3044	4.02528	0.391397	Yes
TGFB2	3050	4.01865	0.397451	Yes
CCL13	3068	4.00627	0.403008	Yes
IL2RB	3075	4.00203	0.408997	Yes
LCK	3081	3.9954	0.415015	Yes
CXCL13	3142	3.95177	0.418777	Yes
KLRD1	3205	3.90638	0.422389	Yes
ETS1	3292	3.83553	0.424936	Yes
IFNGR1	3373	3.77546	0.427628	Yes
CD247	3415	3.73758	0.431812	Yes
IFNG	3454	3.70366	0.436063	Yes
ITGAL	3464	3.69921	0.441461	Yes
EIF4G3	3465	3.69896	0.447217	Yes
IL18	3571	3.62931	0.448687	Yes
IL18RAP	3621	3.59619	0.452333	Yes
CD8A	3639	3.58829	0.45724	Yes
B2M	3717	3.52855	0.459668	Yes
HLA-DMB	3731	3.51423	0.464618	Yes
PRKCB	3848	3.43956	0.465356	Yes
DARS	3861	3.43137	0.470218	Yes
LTB	4236	3.1873	0.460299	Yes
HLA-DRA	4296	3.15065	0.462854	Yes
CCND2	4319	3.13254	0.466853	Yes
CD47	4391	3.08539	0.46883	Yes
GZMA	4554	2.99551	0.467046	Yes
ZAP70	4628	2.96052	0.468749	Yes
SIT1	4629	2.95973	0.473354	Yes
CCR1	4688	2.92332	0.475595	Yes
CD3D	4789	2.85889	0.476066	Yes
HCLS1	4823	2.83949	0.479171	Yes
CCL4	4837	2.83505	0.483065	Yes
CD8B	4952	2.76653	0.482835	Yes
MAP4K1	5067	2.6919	0.482489	Yes
TNF	5077	2.68341	0.486306	Yes
LCP2	5332	2.54989	0.480169	No
IL10	5392	2.51982	0.481743	No
BRCA1	5398	2.51415	0.485456	No
IL13	5652	2.38217	0.479098	No
CD3E	5709	2.35926	0.480541	No
PTPN6	5826	2.31107	0.479523	No
BCAT1	5842	2.30292	0.482509	No
EGFR	5865	2.291	0.485199	No
ITGB2	6017	2.21718	0.482642	No
HLA-DQA1	6059	2.19729	0.48443	No
IL2RG	6172	2.14266	0.483309	No
IL12A	6497	1.9789	0.473499	No
NCR1	6530	1.96515	0.475284	No
MTIF2	6598	1.93273	0.475626	No
RPL9	6942	1.75684	0.464714	No
IL27RA	7075	1.71148	0.462126	No
TAP1	7141	1.68299	0.462159	No
PRKCG	7153	1.67917	0.464335	No
CD4	7221	1.6429	0.464226	No
CCL19	7395	1.56378	0.459777	No
CD40	7611	1.46734	0.453507	No
TAP2	7661	1.44689	0.453809	No
IL4	7778	1.39827	0.45137	No
IL12RB1	7915	1.33952	0.448045	No
IL4R	8075	1.2673	0.443691	No
ACHE	8135	1.24109	0.443275	No
CFP	8286	1.18046	0.439145	No
PRF1	8296	1.17564	0.440616	No
STAB1	8397	1.12807	0.438394	No
MBL2	8409	1.12147	0.439701	No
CSF1	8545	1.06994	0.435995	No
WAS	8568	1.0601	0.43677	No
CCL5	8713	1.00378	0.432603	No
CCL22	8729	0.999173	0.433561	No
CD79A	8738	0.993059	0.434788	No
NPM1	8842	0.951204	0.432171	No
NCF4	9118	0.855485	0.422562	No
ICAM1	9406	0.755593	0.412321	No
RARS	9491	0.72265	0.410104	No
ELF4	9570	0.694978	0.408082	No
C2	9745	0.63327	0.402146	No
FCGR2B	9911	0.577108	0.39648	No
CD7	10038	0.52772	0.392289	No
LY86	10112	0.506919	0.390174	No
CD74	10174	0.487335	0.388505	No
IKBKB	10427	0.399889	0.379103	No
CXCR3	10446	0.392759	0.378998	No
HLA-E	10452	0.389198	0.379405	No
HLA-DMA	10503	0.374833	0.377999	No
CCL2	10820	0.270159	0.365849	No
IL1B	11690	0.0186468	0.331309	No
CCL7	12952	-0.0923458	0.281289	No
GZMB	13083	-0.101833	0.276276	No
IL6	13612	-0.146772	0.2555	No
RIPK2	13943	-0.183668	0.242659	No
WARS	14103	-0.206309	0.236655	No
FGR	14937	-0.356315	0.204072	No
SOCS1	15106	-0.38983	0.197995	No
TPD52	15338	-0.456165	0.189516	No
CDKN2A	15586	-0.522164	0.180503	No
IL9	15634	-0.537239	0.179469	No
RPL39	15638	-0.538125	0.180187	No
INHBB	15657	-0.541616	0.180314	No
LIF	15731	-0.565873	0.17829	No
ELANE	15874	-0.604805	0.173582	No
IL11	15955	-0.631023	0.171382	No
DYRK3	16018	-0.655986	0.169936	No
MRPL3	16323	-0.752012	0.159013	No
IRF4	16551	-0.827188	0.15127	No
ICOSLG	16598	-0.840466	0.150748	No
IL16	17397	-1.13284	0.120766	No
MMP9	17643	-1.23527	0.112941	No
IFNGR2	18045	-1.40083	0.0991692	No
SPI1	18236	-1.49208	0.0939326	No
CARTPT	18580	-1.65783	0.0828674	No
TGFB1	18954	-1.83331	0.0708819	No
CCL11	19083	-1.90104	0.068748	No
UBE2N	19181	-1.9559	0.0679326	No
IRF7	19244	-1.98876	0.0685607	No
CCND3	19331	-2.04341	0.0683191	No
TAPBP	19602	-2.20612	0.0610111	No
DEGS1	19778	-2.32021	0.0576597	No
PSMB10	19796	-2.33424	0.0606154	No
NOS2	19863	-2.38281	0.0616975	No
TIMP1	20177	-2.59529	0.0532845	No
HLA-G	20235	-2.63597	0.0551185	No
HLA-A	20315	-2.7018	0.0561798	No
KRT1	20342	-2.71965	0.0593772	No
THY1	20691	-2.97329	0.05016	No
EIF3D	20741	-3.00755	0.0528905	No
BCL3	21021	-3.22056	0.0468028	No
APBB1	21264	-3.42576	0.0425064	No
PF4	21636	-3.72209	0.0335393	No
CSK	22374	-4.43	0.0111142	No
F2	22392	-4.44803	0.0173589	No
RPL3L	22783	-4.93064	0.00951653	No
RPS9	22898	-5.08525	0.0128941	No
AARS	23786	-6.32224	-0.0125539	No
RPS19	23824	-6.38875	-0.00408497	No
TRAF2	24040	-6.71905	-0.00218307	No
AKT1	24323	-7.2947	-0.00205076	No
CAPG	24369	-7.41106	0.00769057	No
EIF5A	25049	-9.37085	-0.00473949	No
NME1	25218	-10.3322	0.00465406	No

## Sheet: HALLMARK_INFLAMMATORY_RESPONSE
GENE Symbol	RANK IN GENE LIST	RANK METRIC SCORE	RUNNING ES	CORE ENRICHMENT
TLR1	201	7.98929	0.00721697	Yes
IL7R	210	7.93626	0.0220094	Yes
EIF2AK2	481	7.06955	0.0247307	Yes
CD69	486	7.04085	0.0379774	Yes
CYBB	613	6.77847	0.045872	Yes
TNFSF15	634	6.71939	0.0578702	Yes
RASGRP1	788	6.4182	0.064005	Yes
AHR	924	6.18397	0.0704097	Yes
ATP2B1	1007	6.0595	0.0786855	Yes
ACVR2A	1056	5.99598	0.0881927	Yes
IL18R1	1081	5.96048	0.0985868	Yes
GPR183	1226	5.77643	0.103858	Yes
PTGER4	1232	5.76843	0.114642	Yes
TNFSF10	1539	5.39367	0.11274	Yes
SELL	1625	5.30471	0.11946	Yes
LYN	1778	5.12911	0.12318	Yes
HIF1A	1781	5.12689	0.132862	Yes
CD48	1791	5.11177	0.142237	Yes
CXCL11	1814	5.09231	0.151057	Yes
SLC1A2	1865	5.03895	0.158663	Yes
IL10RA	1866	5.03827	0.168256	Yes
EREG	1873	5.03358	0.177601	Yes
TLR3	1892	5.01707	0.186438	Yes
GCH1	1959	4.9572	0.193251	Yes
CXCL10	1995	4.93249	0.20125	Yes
NLRP3	1997	4.93227	0.210601	Yes
SEMA4D	2032	4.90292	0.218584	Yes
CXCL9	2065	4.8661	0.226577	Yes
IL15	2221	4.71685	0.229392	Yes
ABI1	2424	4.52485	0.229973	Yes
MSR1	2448	4.50054	0.237628	Yes
CALCRL	2582	4.3997	0.240715	Yes
OSMR	2638	4.35623	0.246821	Yes
TLR2	2651	4.34495	0.254617	Yes
SCARF1	2679	4.32363	0.261775	Yes
TNFRSF9	2755	4.26443	0.266911	Yes
NMI	2762	4.2578	0.27478	Yes
IL12B	2827	4.21682	0.280263	Yes
NFKB1	2940	4.11059	0.283635	Yes
INHBA	2988	4.0731	0.28952	Yes
CCR7	3021	4.03931	0.295938	Yes
CCL24	3048	4.01895	0.302556	Yes
IL2RB	3075	4.00203	0.309142	Yes
LCK	3081	3.9954	0.31655	Yes
GP1BA	3114	3.97073	0.322838	Yes
ABCA1	3173	3.92735	0.328009	Yes
MXD1	3182	3.92218	0.335158	Yes
PTGER2	3197	3.91304	0.342052	Yes
IRAK2	3248	3.86904	0.34743	Yes
CXCR6	3264	3.85773	0.354178	Yes
LTA	3385	3.76533	0.356575	Yes
IL18	3571	3.62931	0.356127	Yes
GPR132	3604	3.60742	0.361722	Yes
IL18RAP	3621	3.59619	0.367933	Yes
SGMS2	3638	3.58952	0.374131	Yes
C3AR1	3691	3.5437	0.37881	Yes
MEFV	3711	3.5298	0.384775	Yes
BTG2	3792	3.47741	0.388214	Yes
PTPRE	3801	3.47189	0.394506	Yes
PCDH7	3809	3.46607	0.400827	Yes
NMUR1	3867	3.41974	0.405071	Yes
PDE4B	4134	3.25128	0.400682	Yes
ADGRE1	4215	3.20496	0.403602	Yes
NDP	4234	3.18909	0.408958	Yes
KIF1B	4262	3.16951	0.413919	Yes
KLF6	4289	3.15349	0.418889	Yes
ATP2C1	4456	3.04936	0.418093	Yes
SLAMF1	4466	3.0463	0.423535	Yes
LAMP3	4507	3.02351	0.427701	Yes
SERPINE1	4559	2.99372	0.431372	Yes
EDN1	4586	2.98058	0.436013	Yes
IL1R1	4698	2.91502	0.437148	Yes
ROS1	4741	2.88353	0.440968	Yes
NOD2	4880	2.80979	0.440829	Yes
EBI3	4963	2.75996	0.442822	Yes
ITGB3	5082	2.6817	0.443235	Yes
MEP1A	5320	2.55495	0.438673	Yes
LCP2	5332	2.54989	0.443091	Yes
IL10	5392	2.51982	0.445542	Yes
DCBLD2	5506	2.45792	0.445727	Yes
PTAFR	5518	2.45296	0.44996	Yes
SLC4A4	5533	2.44652	0.454061	Yes
IRF1	5591	2.41454	0.456391	Yes
CCL20	5628	2.39524	0.45952	Yes
MYC	5665	2.37665	0.462613	Yes
IL15RA	5699	2.36268	0.465799	Yes
P2RX7	5804	2.31945	0.466079	Yes
HRH1	6137	2.16009	0.456987	No
CD55	6155	2.1523	0.460409	No
FPR1	6417	2.02627	0.453886	No
OLR1	6468	1.99542	0.455696	No
FZD5	6667	1.90178	0.451442	No
PIK3R5	7289	1.61411	0.429815	No
CCRL2	7301	1.60759	0.432439	No
SLC31A2	7392	1.56414	0.431837	No
CXCL8	7421	1.55237	0.433679	No
TACR3	7544	1.49588	0.431675	No
CD40	7611	1.46734	0.431844	No
TNFRSF1B	7752	1.41024	0.42896	No
RNF144B	7961	1.31761	0.423196	No
AXL	7988	1.30508	0.424647	No
RAF1	8017	1.29236	0.425994	No
IL4R	8075	1.2673	0.42614	No
STAB1	8397	1.12807	0.41552	No
CMKLR1	8403	1.12462	0.417462	No
OSM	8482	1.09356	0.416442	No
CLEC5A	8499	1.08503	0.417872	No
CSF1	8545	1.06994	0.418119	No
NFKBIA	8560	1.06273	0.419586	No
KCNJ2	8635	1.03448	0.418612	No
RGS16	8677	1.01736	0.418918	No
F3	8688	1.01247	0.420448	No
CCL5	8713	1.00378	0.421405	No
CCL22	8729	0.999173	0.422711	No
MARCO	8750	0.98832	0.423797	No
ITGB8	8974	0.902459	0.416646	No
HPN	8990	0.897888	0.417759	No
TACR1	9025	0.887078	0.418095	No
GABBR1	9034	0.884334	0.419461	No
C5AR1	9128	0.852525	0.417385	No
LPAR1	9166	0.836385	0.417506	No
PSEN1	9225	0.81538	0.416751	No
ICAM1	9406	0.755593	0.411031	No
HBEGF	9439	0.740255	0.411167	No
NPFFR2	9484	0.725081	0.410798	No
CSF3R	9554	0.700185	0.409387	No
LDLR	9683	0.651836	0.405537	No
RTP4	9721	0.640834	0.405285	No
OPRK1	10166	0.490965	0.38856	No
SLC7A2	10292	0.447737	0.384441	No
CD14	10549	0.36045	0.374945	No
FFAR2	10587	0.348081	0.374136	No
CCL2	10820	0.270159	0.365423	No
AQP9	10971	0.219399	0.359875	No
VIP	11114	0.177762	0.354565	No
ACVR1B	11205	0.15228	0.351275	No
ITGA5	11494	0.067301	0.339949	No
TNFAIP6	11595	0.0439169	0.336055	No
SLC28A2	11652	0.0278397	0.333881	No
SLC11A2	11679	0.0212755	0.332887	No
IL1B	11690	0.0186468	0.332525	No
CCL7	12952	-0.0923458	0.282545	No
IL1A	12999	-0.0965302	0.2809	No
RGS1	13174	-0.109061	0.274187	No
IL6	13612	-0.146772	0.257085	No
RIPK2	13943	-0.183668	0.244309	No
MET	14167	-0.216153	0.235851	No
GPC3	14434	-0.257437	0.225761	No
PROK2	14462	-0.262146	0.225186	No
ATP2A2	14598	-0.289166	0.220367	No
KCNMB2	14800	-0.327445	0.212996	No
PLAUR	14817	-0.33104	0.21299	No
SELE	14951	-0.359293	0.208384	No
SRI	15263	-0.433092	0.196839	No
SCN1B	15580	-0.519137	0.185259	No
HAS2	15635	-0.53742	0.184134	No
LIF	15731	-0.565873	0.181433	No
TPBG	15817	-0.58949	0.179175	No
ADORA2B	15826	-0.592019	0.179984	No
PDPN	16011	-0.652733	0.173908	No
CHST2	16019	-0.656302	0.174879	No
IFITM1	16080	-0.676391	0.173781	No
ICOSLG	16598	-0.840466	0.154818	No
PTGIR	16602	-0.841029	0.1563	No
BST2	16980	-0.97639	0.143164	No
P2RY2	17551	-1.19547	0.122769	No
CD70	17848	-1.31776	0.113505	No
IFNGR2	18045	-1.40083	0.108376	No
SELENOS	18079	-1.41572	0.109759	No
CCL17	18398	-1.5689	0.100098	No
CX3CL1	18724	-1.72218	0.0904509	No
APLNR	18748	-1.73567	0.0928408	No
SLC31A1	18931	-1.82409	0.0890749	No
TNFSF9	19088	-1.90352	0.0864945	No
CXCL6	19190	-1.96138	0.0862118	No
PVR	19224	-1.98081	0.0886707	No
IRF7	19244	-1.98876	0.0917015	No
BEST1	19409	-2.08988	0.0891577	No
TAPBP	19602	-2.20612	0.0857215	No
SPHK1	19851	-2.37719	0.0803837	No
SLC7A1	19902	-2.40755	0.0829789	No
TIMP1	20177	-2.59529	0.0770223	No
CD82	20363	-2.73481	0.0748711	No
BDKRB1	20845	-3.08689	0.0616172	No
CSF3	21344	-3.48451	0.0484442	No
MMP14	22468	-4.5484	0.0124381	No
CDKN1A	22505	-4.59116	0.0197477	No
LY6E	22982	-5.19217	0.0107011	No
P2RX4	23230	-5.51685	0.011381	No
ADM	23383	-5.72851	0.0162424	No
RELA	23726	-6.2373	0.0145154	No
RHOG	23946	-6.56349	0.0183017	No
ADRM1	25051	-9.37923	-0.00775086	No
EMP3	25167	-9.98266	0.00668204	No

## Sheet: HALLMARK_IFN_GAMMA_RESPONSE
GENE Symbol	RANK IN GENE LIST	RANK METRIC SCORE	RUNNING ES	CORE ENRICHMENT
FGL2	35	9.83659	0.0148979	Yes
NCOA3	46	9.56652	0.030343	Yes
JAK2	258	7.72119	0.0347369	Yes
DDX60	336	7.47149	0.0440474	Yes
EIF2AK2	481	7.06955	0.0500272	Yes
CD69	486	7.04085	0.0615283	Yes
XAF1	505	6.99586	0.072398	Yes
BANK1	555	6.88752	0.0818552	Yes
P2RY14	626	6.75058	0.0902502	Yes
ST8SIA4	656	6.68012	0.100159	Yes
IFIH1	693	6.59907	0.109656	Yes
SAMD9L	727	6.52785	0.119154	Yes
CASP3	748	6.49202	0.12911	Yes
STAT4	771	6.44942	0.138915	Yes
SPPL2A	773	6.44437	0.149548	Yes
CSF2RB	847	6.32634	0.157121	Yes
IRF8	907	6.21128	0.165061	Yes
PARP14	981	6.09655	0.172253	Yes
ARID5B	989	6.08084	0.182045	Yes
DDX58	1069	5.9751	0.188798	Yes
RAPGEF6	1131	5.89467	0.196134	Yes
IFIT2	1177	5.83452	0.204006	Yes
VCAM1	1241	5.75147	0.211025	Yes
IL7	1317	5.65339	0.217404	Yes
GBP4	1454	5.47773	0.221066	Yes
CASP7	1514	5.4213	0.227697	Yes
SAMHD1	1515	5.42111	0.236675	Yes
TNFSF10	1539	5.39367	0.244692	Yes
APOL6	1547	5.38748	0.253336	Yes
LAP3	1622	5.30735	0.259182	Yes
GPR18	1677	5.24815	0.265725	Yes
HIF1A	1781	5.12689	0.270119	Yes
KLRK1	1797	5.10612	0.277978	Yes
CXCL11	1814	5.09231	0.285775	Yes
PTPN2	1841	5.07211	0.293141	Yes
STAT1	1850	5.05845	0.301199	Yes
IL10RA	1866	5.03827	0.308947	Yes
GCH1	1959	4.9572	0.313497	Yes
CXCL10	1995	4.93249	0.320273	Yes
IFIT3	2001	4.9288	0.328237	Yes
PELI1	2057	4.87513	0.334122	Yes
CXCL9	2065	4.8661	0.341903	Yes
CASP8	2205	4.72877	0.344205	Yes
CD38	2206	4.72854	0.352036	Yes
IL15	2221	4.71685	0.35929	Yes
SP110	2369	4.58881	0.361042	Yes
IDO1	2730	4.28345	0.353816	Yes
NMI	2762	4.2578	0.359634	Yes
FAS	2814	4.22714	0.364606	Yes
CD86	2879	4.17731	0.368978	Yes
HERC6	2912	4.13698	0.374557	Yes
IFI44L	2931	4.11852	0.380661	Yes
NFKB1	2940	4.11059	0.38715	Yes
TXNIP	3008	4.0551	0.391201	Yes
IL2RB	3075	4.00203	0.395203	Yes
IFI44	3100	3.98073	0.400841	Yes
EIF4E3	3107	3.9767	0.407188	Yes
EPSTI1	3116	3.96775	0.413441	Yes
IRF2	3163	3.93854	0.418133	Yes
CD274	3288	3.83849	0.419558	Yes
CIITA	3351	3.79643	0.423379	Yes
SLAMF7	3597	3.61228	0.419616	Yes
CMPK2	3670	3.55782	0.422644	Yes
IFIT1	3671	3.55707	0.428535	Yes
B2M	3717	3.52855	0.432588	Yes
NLRC5	3837	3.44526	0.43356	Yes
PDE4B	4134	3.25128	0.427171	Yes
OAS2	4513	3.0202	0.417136	Yes
GZMA	4554	2.99551	0.420506	Yes
RSAD2	4561	2.99282	0.425224	Yes
ITGB7	4584	2.98111	0.429286	Yes
IRF9	4711	2.90644	0.429087	Yes
LYSMD2	4787	2.85976	0.43084	Yes
PLA2G4A	4911	2.79208	0.430571	Yes
SOD2	5018	2.72512	0.430868	Yes
PNPT1	5123	2.66107	0.431138	Yes
LCP2	5332	2.54989	0.427087	Yes
ISOC1	5472	2.47301	0.425653	Yes
ZNFX1	5501	2.46046	0.428614	Yes
TNFAIP2	5540	2.44455	0.431151	Yes
IRF1	5591	2.41454	0.433161	Yes
TRIM14	5662	2.37806	0.434315	Yes
ZBP1	5678	2.37118	0.437645	Yes
IL15RA	5699	2.36268	0.440762	Yes
PTPN6	5826	2.31107	0.439578	No
ADAR	5977	2.23883	0.437319	No
HLA-DQA1	6059	2.19729	0.437736	No
TRAFD1	6214	2.1191	0.435119	No
CFH	6330	2.06564	0.433966	No
FPR1	6417	2.02627	0.433901	No
CASP4	6422	2.022	0.43709	No
STAT3	6627	1.92021	0.432155	No
MTHFD2	6738	1.86368	0.430866	No
BTG1	6886	1.7918	0.427986	No
OAS3	7080	1.7094	0.42314	No
TAP1	7141	1.68299	0.423541	No
HLA-DRB1	7406	1.5573	0.415619	No
XCL1	7540	1.49697	0.412807	No
FCGR1A	7577	1.48312	0.413832	No
CD40	7611	1.46734	0.414949	No
BPGM	7750	1.41095	0.411796	No
MX2	7832	1.37839	0.410857	No
RIPK1	7849	1.36832	0.412487	No
BATF2	7906	1.34563	0.412488	No
OASL	7929	1.33414	0.413822	No
HLA-B	8034	1.28642	0.411816	No
IL4R	8075	1.2673	0.412323	No
GBP6	8093	1.25956	0.413733	No
PARP12	8292	1.17748	0.407807	No
CMKLR1	8403	1.12462	0.405294	No
USP18	8554	1.06709	0.401095	No
NFKBIA	8560	1.06273	0.402656	No
STAT2	8569	1.05975	0.404092	No
CCL5	8713	1.00378	0.400067	No
CFB	9019	0.888311	0.389406	No
SSPN	9374	0.764494	0.376591	No
MYD88	9377	0.764138	0.377777	No
TDRD7	9386	0.761385	0.378719	No
ICAM1	9406	0.755593	0.379215	No
PIM1	9619	0.676317	0.371902	No
RTP4	9721	0.640834	0.368946	No
LATS2	9871	0.593401	0.364002	No
HELZ2	10146	0.496669	0.353925	No
CD74	10174	0.487335	0.353658	No
TRIM21	10216	0.471076	0.352808	No
CMTR1	10280	0.449417	0.351046	No
AUTS2	10330	0.436234	0.349819	No
SERPING1	10450	0.391317	0.345734	No
HLA-DMA	10503	0.374833	0.344286	No
CASP1	10522	0.369244	0.344182	No
PLSCR1	10636	0.334592	0.340241	No
CCL2	10820	0.270159	0.333409	No
SELP	11000	0.208121	0.326634	No
PNP	11002	0.206961	0.326937	No
NOD1	11083	0.185006	0.324061	No
UBE2L6	11144	0.168214	0.321953	No
TNFAIP3	11200	0.152719	0.320018	No
C1S	11563	0.0519715	0.305705	No
TNFAIP6	11595	0.0439169	0.304544	No
PSMA3	12394	-0.0740443	0.272925	No
CCL7	12952	-0.0923458	0.250922	No
IL6	13612	-0.146772	0.224951	No
SECTM1	13793	-0.1668	0.218068	No
RIPK2	13943	-0.183668	0.212445	No
PSMB9	13967	-0.186375	0.211839	No
WARS	14103	-0.206309	0.206811	No
MX1	14684	-0.306554	0.184248	No
SOCS1	15106	-0.38983	0.168147	No
SRI	15263	-0.433092	0.162659	No
SOCS3	15282	-0.438551	0.162669	No
TRIM25	15459	-0.488535	0.156477	No
PTGS2	16515	-0.814854	0.115862	No
DHX58	16536	-0.823335	0.11643	No
IRF4	16551	-0.827188	0.117243	No
ST3GAL5	16872	-0.938997	0.106069	No
BST2	16980	-0.97639	0.10343	No
PSMA2	17126	-1.03235	0.099372	No
IL18BP	17263	-1.08344	0.0957565	No
PSMB8	17271	-1.08867	0.097281	No
IFI30	17343	-1.11279	0.0962997	No
TOR1B	17635	-1.23165	0.0867642	No
IRF5	18535	-1.6383	0.0537176	No
IRF7	19244	-1.98876	0.0288489	No
RNF31	19260	-2.00103	0.0315661	No
C1R	19422	-2.09485	0.0286311	No
VAMP8	19439	-2.10431	0.0314796	No
IFITM2	19524	-2.15428	0.031706	No
ARL4A	19547	-2.17031	0.0344251	No
TAPBP	19602	-2.20612	0.0359306	No
PSMB10	19796	-2.33424	0.0321193	No
PSME1	19799	-2.34004	0.035915	No
PTPN1	19852	-2.3774	0.0377837	No
ISG15	20193	-2.60391	0.0285717	No
HLA-G	20235	-2.63597	0.0313062	No
HLA-A	20315	-2.7018	0.0326382	No
VAMP5	20699	-2.97813	0.0223356	No
PSME2	20747	-3.01093	0.0254524	No
IFI35	20890	-3.12365	0.024977	No
TRIM26	21149	-3.32888	0.0202273	No
METTL7B	21317	-3.46556	0.0193238	No
IFI27	21882	-3.95947	0.00344657	No
ISG20	21890	-3.9639	0.00973266	No
PML	22026	-4.09483	0.0111441	No
IFITM3	22039	-4.10784	0.0174696	No
MT2A	22131	-4.20199	0.0208087	No
SLC25A28	22361	-4.4113	0.0190052	No
CDKN1A	22505	-4.59116	0.0209203	No
PSMB2	22727	-4.84589	0.0201547	No
OGFR	22730	-4.84961	0.0281065	No
LY6E	22982	-5.19217	0.026721	No
MVP	23177	-5.44503	0.0280216	No
RBCK1	23519	-5.92796	0.0242748	No
LGALS3BP	23606	-6.04508	0.030865	No
NUP93	24137	-6.9123	0.0212304	No
UPP1	24378	-7.42724	0.0239839	No
PFKP	24785	-8.47991	0.0218777	No
